# Supplementary material for: Evaluation of the Hamburg-Glasgow Classification in Pancreatic Cancer: Preoperative Staging by Combining Disseminated Tumor Load and Systemic Inflammation
Source: Cancers (Basel). 2021 Nov 25;13(23):5942. doi: 10.3390/cancers13235942 (PMC8657182; doi:10.3390/cancers13235942)
Supplement: Supplementary file 1 [file cancers-13-05942-s001.zip]

Archive with 1 entries (1 files):
- cancers-1465605-supplementary.pdf
